# Supplementary material for: Transsynaptic neural circuit mapping of ventral hippocampus motivational control systems
Source: Brain Struct Funct. 2026 Jul 22;231(7):106. doi: 10.1007/s00429-026-03164-y (PMC13391668; doi:10.1007/s00429-026-03164-y)
Supplement: Supplementary file 6 — Supplementary file6 (XLSX 78 KB) Supplemental Table 1. All most common axon density ratings for anterograde tracing of 2nd-order projections from CA1v pathway. Supplemental Table 2. All average axon density ratings for anterograde tracing of 2nd-order projections from CA1v pathways. Supplemental Table 3. All total axon density ratings for anterograde tracing of 2nd-order projections from CA1v pathways. Supplemental Table 4. All maximum axon density ratings for anterograde tracing of 2nd-order projections from CA1v pathways. [file 429_2026_3164_MOESM6_ESM.xlsx]

## Sheet: Average
Brain Region	mPFC Ipsilateral	mPFC Contralateral	ACB Ipsilateral	ACB Contralateral	LHA Ipsilateral	LHA Contralateral	Brain Region
GPm	1	-	-	-	1	-	GPm
GPl	2	-	-	-	1.4	-	GPl
SI	1.6	1	4.2	-	2.3	1	SI
MA	1.2	-	2	-	2.3	1	MA
MS	2.8	-	-	1	5.2	1.8	MS
NDB	2.1	1	-	-	3.6	1.3	NDB
TRS	2	1	2	-	4	1.3	TRS
BSM	-	-	2	-	6	1	BSM
BSTam	1.7	1	3.6	-	4	1	BSTam
BSTfu	2	-	4	-	2.5	1	BSTfu
BSTv	1.7	-	1.5	-	4.3	1	BSTv
BSTmg	2	-	-	-	4.5	1	BSTmg
BSTdm	1	-	1.5	-	4.5	1	BSTdm
BSTal	1.7	-	4.7	-	3.2	1	BSTal
BSTov	1	-	3	-	2	-	BSTov
BSTju	1	-	-	-	1.5	-	BSTju
BSTrh	1	-	-	-	3	-	BSTrh
BSTpr	2.5	1	1.7	-	5	1	BSTpr
BSTif	2	1	5	-	4.5	1	BSTif
BSTtr	3	-	2	-	5	-	BSTtr
BSTd	2	-	-	-	4	-	BSTd
BSTse	1.5	-	2	-	3.7	-	BSTse
BAC	1	-	-	-	4.5	1	BAC
OT	1.9	1.5	1.5	-	2.1	1	OT
ACB	2.9	1.3	4.8	-	4.1	1	ACB
LSr.m.v	3	1	3.5	-	4.3	1	LSr.m.v
LSr.m.v.c	-	-	3.5	-	-	-	LSr.m.v.c
LSr.m.d	2.9	-	2	-	3.9	1	LSr.m.d
LSr.vl	3.7	-	-	-	4.5	1	LSr.vl
LSr.dl	3	2	-	-	3	1	LSr.dl
LSc.v	2.3	1.5	3	-	3.2	2	LSc.v
LSc.v.m	-	-	3	-	-	-	LSc.v.m
LSc.v.m.d	-	-	3	-	-	-	LSc.v.m.d
LSc.d	1.7	1	-	-	2	1	LSc.d
LSv	2	-	5	2	4.3	1	LSv
SH	1.5	1	-	-	1.7	1	SH
SF	2.8	2	-	1.5	4.5	2	SF
FS	1.3	-	2.5	-	1.1	-	FS
CP	1.7	1.2	-	-	2.3	1	CP
AAA	1	-	1	-	2.8	1	AAA
CEAm	1.3	-	3	-	3	1	CEAm
CEAl	1.8	-	-	-	2.8	-	CEAl
CEAc	1.5	-	1.5	-	3	-	CEAc
IA	1	-	-	-	2.6	-	IA
MEAav	1	-	-	-	3	-	MEAav
MEAad	1.3	-	1.5	-	3.6	1	MEAad
MEApv	1.5	-	-	-	2.5	-	MEApv
MEApd	2.7	-	3	-	4.7	1	MEApd
BA	1	-	-	-	3	-	BA
AOA	2.2	1	1.2	-	1.8	-	AOA
AOApr	-	-	1.2	-	1.8	-	AOApr
TTv	1.6	1	1	-	1.3	1	TTv
TTd	3.2	1.5	1	-	2.5	1	TTd
TTd1	-	-	1	-	-	-	TTd1
TTd2	-	-	1	-	-	-	TTd2
TTd3	-	-	1	-	-	-	TTd3
TTd4	-	-	1	-	-	-	TTd4
PIR	1.3	1	-	-	1.6	1	PIR
COAa	1	-	-	-	2.3	1.7	COAa
COApm	1.5	-	-	-	3.9	-	COApm
COApl	1.5	-	-	-	3	-	COApl
NLOT	1	-	-	-	2.8	1	NLOT
PAA	1	-	-	-	1.8	-	PAA
TR	1.6	-	-	-	3.9	-	TR
IG	1.8	1	1	-	1.3	-	IG
FC	-	-	-	-	1.3	-	FC
DG	1.9	-	1	-	2.8	1.3	DG
DGmo	-	-	1	-	-	-	DGmo
CA3	2.5	-	2	-	4.3	1.5	CA3
CA3so	-	-	2	-	-	-	CA3so
CA2	2	-	-	-	3.7	1	CA2
CA1v	5	-	2.3	-	6.5	1.8	CA1v
CA1d	2.8	-	1.5	-	2.5	1	CA1d
SUBv	2.4	-	2	-	4.6	1.7	SUBv
SUBd	3	-	-	-	4.3	-	SUBd
PRE	3	-	-	-	4.3	-	PRE
POST	3	-	-	-	3	-	POST
PAR	3	-	-	-	4.7	-	PAR
ENTm	1.6	-	-	-	4.3	2	ENTm
ENTl	1.8	-	1	-	3.2	1.5	ENTl
ENTl5	-	-	1	-	-	-	ENTl5
ENTl6	-	-	1	-	-	-	ENTl6
ILA	3.8	-	1.3	-	3	1	ILA
PL	4.8	1	1.2	-	2.6	1	PL
ACAv	2.5	-	-	-	2.3	1	ACAv
ACAd	3	-	1	-	2.2	1	ACAd
RSPv	1.9	-	-	-	2.7	-	RSPv
RSPv.a	2	-	-	-	3	-	RSPv.a
RSPv.b/c	1	-	-	-	2.5	-	RSPv.b/c
RSPd	1.6	-	-	-	2.3	1	RSPd
RSPagl	1	-	-	-	1.8	-	RSPagl
AIv	1	-	-	-	1.3	1	AIv
AId	1	-	-	-	1	-	AId
AIp	1.3	-	-	-	1	-	AIp
GU	1.1	-	-	-	1	-	GU
VISC	1	-	-	-	1	-	VISC
ORBv	2.4	1	1	-	3	-	ORBv
ORBvl	1.3	-	-	-	2	-	ORBvl
ORBm	2.3	-	1.3	-	2	-	ORBm
ORBl	1	-	-	-	1.5	-	ORBl
MOp	1.2	-	-	-	1.5	1	MOp
MOs	1.8	1	-	-	1.8	1	MOs
SSp	1.1	-	-	-	1.4	1	SSp
SSs	1.3	-	-	-	1	1	SSs
PTLp	1	-	-	-	1.3	-	PTLp
PERI	1	-	-	-	1.3	-	PERI
ECT	1	-	-	-	2.1	1	ECT
TEa	1	-	-	-	1.8	-	TEa
AUDv	1	-	-	-	1	-	AUDv
AUDp	1	-	-	-	1.2	-	AUDp
AUDd	1	-	-	-	1	-	AUDd
AUDpo	1	-	-	-	-	-	AUDpo
VISal	1	-	-	-	1.3	-	VISal
VISlla	1	-	-	-	2	-	VISlla
VISll	-	-	-	-	1	-	VISll
VISli	-	-	-	-	1	-	VISli
VISlm	-	-	-	-	1.3	-	VISlm
VISp	1	-	-	-	1.8	-	VISp
VISam	-	-	-	-	2	-	VISam
VISpm	-	-	-	-	1.5	-	VISpm
NLOT3	1	-	-	-	3.5	-	NLOT3
BMAa	1	-	-	-	2.8	1	BMAa
BMAp	1.7	-	3	-	3.9	1	BMAp
BLAa	1.5	-	2	-	2.2	-	BLAa
BLAp	1.9	-	2.2	-	4.1	-	BLAp
LA	1.2	-	1	-	2.5	-	LA
PA	2	-	1	-	5.4	1	PA
EPv	1.4	-	-	-	2.9	-	EPv
EPd	1.2	1	3	-	1.7	-	EPd
CLA	2.3	1	-	-	1.3	1	CLA
MEPO	1	-	-	-	1.8	1	MEPO
AVPV	1	-	-	-	3	1	AVPV
PSCH	-	-	-	-	1	-	PSCH
PVa	1.1	1	1	1	3.3	1	PVa
PVi	-	-	1	1	-	-	PVi
I	1.1	1	2	1	4	1	I
AVP	1	-	-	-	4	1	AVP
ADP	1	-	-	-	3.3	1	ADP
MPO	2.3	-	-	-	4.7	1.2	MPO
PS	2	-	-	-	4	1	PS
PD	1	-	-	-	5	1	PD
VLP	-	-	-	-	5	-	VLP
SCH	1.3	-	-	-	2.8	1	SCH
SBPV	1	-	-	-	4	1	SBPV
PVHpv	1.8	-	-	-	-	-	PVHpv
PVHap	2.3	1	-	-	-	-	PVHap
PVHmpd	1.7	-	1	-	-	-	PVHmpd
PVHam	4	1	-	-	-	-	PVHam
PVHpm	1.5	-	-	-	-	-	PVHpm
PVHd	2.7	-	3	-	-	-	PVHd
PVHlp	-	-	3	-	-	-	PVHlp
AHA	1.5	-	-	-	4.5	1	AHA
SO	1.3	-	-	-	2.9	-	SO
ARH	1	-	-	-	3	1	ARH
DMHa	1.3	1.3	3.5	-	4	1	DMHa
DMHp	1	1	2	-	3.7	1	DMHp
DMHv	2	-	-	-	5.5	1	DMHv
PVp	4	-	-	-	2	1	PVp
PH	1.7	1	1	1	5.1	2.2	PH
MPNm	1	-	-	-	3.3	-	MPNm
MPNc	1	-	-	-	3	-	MPNc
MPNl	1	-	-	-	3.8	1	MPNl
AHNa	1.4	-	-	-	4.4	1	AHNa
AHNc	1.4	-	2	-	4.8	1.3	AHNc
AHNp	1.3	-	-	-	4.7	1	AHNp
AHNd	1	-	-	-	4	1	AHNd
VMHa	1	-	-	-	4	-	VMHa
VMHvl	1	-	-	-	4	1	VMHvl
VMHc	1	-	-	-	3.7	1	VMHc
VMHdm	1	-	-	-	3.3	1	VMHdm
PMv	2	-	-	-	7	1.5	PMv
PMd	1.5	-	-	-	6	2	PMd
TM	2	-	-	-	4	-	TM
MM	1.3	-	-	1	4.6	2.3	MM
MMpr	-	-	-	1	-	-	MMpr
LM	-	-	4	-	5	-	LM
SUMm	-	1.5	-	-	4	1.7	SUMm
SUMl	1.7	1	-	-	6.3	2	SUMl
LPO	2.5	-	2	-	4.3	1	LPO
RCH	1	-	1	-	4	1.3	RCH
LHAa	2.8	-	2.7	-	4.8	1.4	LHAa
LHAav	-	-	2.7	-	-	-	LHAav
LHAai	-	-	2.5	-	-	-	LHAai
LHAad	-	-	3	-	-	-	LHAad
LHAjvv	1.5	-	5.4	1	5	1.3	LHAjvv
LHAjvd	1.7	-	4.5	-	5	1	LHAjvd
LHAjp	2.5	-	1	-	5.8	1	LHAjp
LHAjd	1.5	-	6	-	4.8	1	LHAjd
LHAsfa	2	-	4	-	4.7	1	LHAsfa
LHAsfp	1.6	-	6.3	-	-	1.3	LHAsfp
LHAs	1.3	-	5.3	-	4.7	1	LHAs
TU	1.2	-	2	-	4.3	1.4	TU
TUi	-	-	2	-	-	-	TUi
LHAv	1.2	-	4.4	-	4	1	LHAv
LHAvm	-	-	4	-	-	-	LHAvm
LHAvl	-	-	2	-	-	-	LHAvl
LHAma	-	-	6.5	-	-	-	LHAma
LHAd	1.8	-	5	-	4.2	1	LHAd
LHAp	2.7	1	2.7	-	4.3	1.3	LHAp
PST	-	-	-	-	3	-	PST
PSTN	1	-	-	-	2.5	-	PSTN
STN	1	-	-	-	2	1	STN
ZI	1.8	-	1.5	-	3.3	1	ZI
FF	1	-	-	-	2	1	FF
LGv	1	-	-	-	1.5	-	LGv
IGL	-	-	-	-	1.7	-	IGL
RT	1.1	-	-	-	3	1.2	RT
REr	-	-	-	-	6.8	2.8	REr
REc	-	-	-	1	4.8	2.5	REc
REcp	-	-	-	1	-	-	REcp
PVT	2.6	1.5	2.2	1.1	4	1.9	PVT
PT	2.6	1	3	-	4	1	PT
AV	1.4	-	1	2	4.8	1.5	AV
AD	1.5	-	2	-	4.8	-	AD
AMv	1.3	1	-	-	3	1.5	AMv
AMd	1.5	2	-	-	2.5	1.3	AMd
IAM	1	1.5	-	-	2.7	1	IAM
IAD	1	-	-	-	1.5	-	IAD
LD	1.6	-	1.5	-	4	-	LD
PR	1.8	-	-	-	3.5	1	PR
SMT	1.7	1	-	-	2.4	1	SMT
MDm	1	1	4	-	2.2	1	MDm
MDc	1	-	1	-	1.7	1	MDc
MDl	1	-	-	-	2.3	1	MDl
IMD	1	-	-	-	2.2	1.3	IMD
RH	1.3	1	-	-	1.4	1	RH
CM	1	1	-	-	2.2	1.2	CM
PCN	1	-	-	-	1.5	1	PCN
CL	1	-	-	-	3.5	1	CL
PF	1	-	1	-	1.7	1	PF
VAL	1	-	-	-	1.8	1.5	VAL
VM	1.3	-	-	-	2	-	VM
VPMpr	1	-	-	-	1.3	1	VPMpr
VPMpc	1	-	-	-	2	-	VPMpc
VPLpr	1	-	-	-	1	1	VPLpr
VPLpc	1	-	-	-	1	-	VPLpc
SPFm	1	-	-	-	3	-	SPFm
SPFp	-	-	-	-	1.8	-	SPFp
LP	1	1	-	-	2	-	LP
PO	1	-	-	-	1.7	-	PO
SGN	-	-	-	-	1	-	SGN
POL	-	-	-	-	1	-	POL
LGd	1	1	1.5	-	1.5	-	LGd
MGm	-	-	-	-	1	-	MGm
MGv	1	-	-	-	1	-	MGv
MGd	1	-	-	-	1	-	MGd
MH	1	-	-	-	1.8	1	MH
LH	1	-	1.3	-	2.6	1	LH
III	-	-	-	-	3.5	-	III
IV	-	-	-	-	1	-	IV
EW	-	-	-	-	2	-	EW
ND	1	-	-	-	1.7	-	ND
INC	-	-	-	-	2	-	INC
MT	-	-	-	-	1.5	-	MT
RL	-	-	-	-	2.3	1	RL
IF	-	1	-	-	3	1	IF
IPN	1	-	-	-	3.5	1	IPN
CLI	1	-	-	-	2	-	CLI
CS	-	-	-	-	2.5	1	CS
DR	-	-	-	-	3	1	DR
SNc	1	-	-	-	2	-	SNc
SNr	-	-	1	-	1.2	1	SNr
VTA	1	1	3	-	3.1	2	VTA
RN	1	-	-	-	2	-	RN
MRNm	1	1.2	-	-	3.1	1	MRNm
MRNp	-	-	-	-	3	1	MRNp
RR	1	-	-	-	3	1	RR
PRC	1	1	-	-	3.5	1	PRC
COM	1	1	-	-	4.5	2	COM
PAGrm	1	1	-	-	3.8	1.5	PAGrm
PAGrl	-	-	-	-	1.5	-	PAGrl
PAGm	1	-	1	1	3.4	1	PAGm
PAGvm	-	-	-	-	3	1	PAGvm
PAGvl	-	-	-	-	3.3	1	PAGvl
PAGl	-	1	-	-	4	1	PAGl
PAGdl	-	-	-	-	1.7	1	PAGdl
PAGdm	-	-	-	-	3	1	PAGdm
CUN	-	-	-	-	2	-	CUN
OP	-	-	-	-	1.3	-	OP
NOT	-	-	-	-	1.3	-	NOT
PPT	-	-	-	-	1	-	PPT
NPC	-	1	-	-	3	1	NPC
APN	1	-	-	-	1.4	-	APN
MPT	1	-	-	-	2.5	1	MPT
MEV	-	-	-	-	2.5	-	MEV
SAG	-	-	-	-	1.3	-	SAG
PBG	-	-	-	-	1	-	PBG
NB	-	-	-	-	1.5	-	NB
SC	1	1	-	-	3.3	1	SC
ICe	-	-	-	-	1	-	ICe
PON	-	-	-	-	3.5	1	PON
TRN	-	-	-	-	3	-	TRN
PRNr	-	-	-	-	2	-	PRNr
PPN	-	-	-	-	2.3	-	PPN
NLL	-	-	-	-	2	-	NLL

## Sheet: Total
Brain Region	mPFC Ipsilateral	mPFC Contralateral	ACB Ipsilateral	ACB Contralateral	LHA Ipsilateral	LHA Contralateral	Brain Region
GPm	3	-	-	-	4	-	GPm
GPl	10	-	-	-	11	-	GPl
SI	25	1	25	-	41	7	SI
MA	6	-	2	-	16	1	MA
MS	11	-	-	3	26	9	MS
NDB	15	1	-	-	32	8	NDB
TRS	2	1	2	-	12	4	TRS
BSM	-	-	2	-	6	1	BSM
BSTam	5	1	18	-	20	3	BSTam
BSTfu	2	-	4	-	5	2	BSTfu
BSTv	5	-	3	-	17	3	BSTv
BSTmg	2	-	-	-	9	2	BSTmg
BSTdm	1	-	3	-	9	2	BSTdm
BSTal	5	-	14	-	16	1	BSTal
BSTov	1	-	3	-	4	-	BSTov
BSTju	1	-	-	-	3	-	BSTju
BSTrh	1	-	-	-	6	-	BSTrh
BSTpr	5	1	5	-	15	2	BSTpr
BSTif	4	1	10	-	9	1	BSTif
BSTtr	3	-	2	-	5	-	BSTtr
BSTd	4	-	-	-	12	-	BSTd
BSTse	3	-	2	-	11	-	BSTse
BAC	1	-	-	-	9	2	BAC
OT	19	3	3	-	23	2	OT
ACB	20	4	19	-	29	4	ACB
LSr.m.v	15	1	7	-	26	5	LSr.m.v
LSr.m.v.c	-	-	7	-	-	-	LSr.m.v.c
LSr.m.d	20	-	10	-	27	4	LSr.m.d
LSr.vl	22	-	-	-	27	5	LSr.vl
LSr.dl	9	2	-	-	9	2	LSr.dl
LSc.v	7	3	6	-	16	6	LSc.v
LSc.v.m	-	-	6	-	-	-	LSc.v.m
LSc.v.m.d	-	-	6	-	-	-	LSc.v.m.d
LSc.d	12	3	-	-	16	5	LSc.d
LSv	2	-	15	4	13	3	LSv
SH	12	1	-	-	19	2	SH
SF	11	2	-	3	36	8	SF
FS	9	-	5	-	9	-	FS
CP	20	7	-	-	48	3	CP
AAA	3	-	1	-	11	1	AAA
CEAm	5	-	3	-	18	1	CEAm
CEAl	7	-	-	-	14	-	CEAl
CEAc	6	-	3	-	21	-	CEAc
IA	6	-	-	-	29	-	IA
MEAav	1	-	-	-	6	-	MEAav
MEAad	4	-	3	-	18	2	MEAad
MEApv	3	-	-	-	5	-	MEApv
MEApd	8	-	6	-	14	2	MEApd
BA	1	-	-	-	6	-	BA
AOA	11	2	6	-	7	-	AOA
AOApr	-	-	6	-	7	-	AOApr
TTv	8	1	1	-	5	1	TTv
TTd	29	3	8	-	20	1	TTd
TTd1	-	-	1	-	-	-	TTd1
TTd2	-	-	2	-	-	-	TTd2
TTd3	-	-	3	-	-	-	TTd3
TTd4	-	-	1	-	-	-	TTd4
PIR	24	1	-	-	24	3	PIR
COAa	3	-	-	-	14	5	COAa
COApm	9	-	-	-	27	-	COApm
COApl	9	-	-	-	24	-	COApl
NLOT	3	-	-	-	11	1	NLOT
PAA	1	-	-	-	9	-	PAA
TR	11	-	-	-	27	-	TR
IG	11	1	1	-	16	-	IG
FC	-	-	-	-	5	-	FC
DG	25	-	2	-	36	9	DG
DGmo	-	-	2	-	-	-	DGmo
CA3	32	-	2	-	56	16	CA3
CA3so	-	-	2	-	-	-	CA3so
CA2	18	-	-	-	33	3	CA2
CA1v	40	-	14	-	39	7	CA1v
CA1d	33	-	3	-	27	2	CA1d
SUBv	22	-	2	-	41	5	SUBv
SUBd	15	-	-	-	13	-	SUBd
PRE	3	-	-	-	13	-	PRE
POST	6	-	-	-	9	-	POST
PAR	3	-	-	-	14	-	PAR
ENTm	8	-	-	-	26	2	ENTm
ENTl	16	-	5	-	42	3	ENTl
ENTl5	-	-	3	-	-	-	ENTl5
ENTl6	-	-	2	-	-	-	ENTl6
ILA	19	-	4	-	15	1	ILA
PL	29	1	6	-	13	1	PL
ACAv	27	-	-	-	30	3	ACAv
ACAd	48	-	1	-	38	4	ACAd
RSPv	25	-	-	-	38	-	RSPv
RSPv.a	2	-	-	-	9	-	RSPv.a
RSPv.b/c	1	-	-	-	5	-	RSPv.b/c
RSPd	21	-	-	-	36	1	RSPd
RSPagl	2	-	-	-	11	-	RSPagl
AIv	3	-	-	-	5	1	AIv
AId	4	-	-	-	5	-	AId
AIp	8	-	-	-	8	-	AIp
GU	9	-	-	-	3	-	GU
VISC	2	-	-	-	4	-	VISC
ORBv	12	1	2	-	6	-	ORBv
ORBvl	4	-	-	-	2	-	ORBvl
ORBm	7	-	4	-	2	-	ORBm
ORBl	1	-	-	-	3	-	ORBl
MOp	19	-	-	-	30	4	MOp
MOs	41	1	-	-	38	4	MOs
SSp	14	-	-	-	27	5	SSp
SSs	5	-	-	-	5	1	SSs
PTLp	3	-	-	-	9	-	PTLp
PERI	3	-	-	-	10	-	PERI
ECT	5	-	-	-	15	1	ECT
TEa	6	-	-	-	9	-	TEa
AUDv	5	-	-	-	8	-	AUDv
AUDp	7	-	-	-	11	-	AUDp
AUDd	6	-	-	-	3	-	AUDd
AUDpo	1	-	-	-	-	-	AUDpo
VISal	1	-	-	-	4	-	VISal
VISlla	1	-	-	-	2	-	VISlla
VISll	-	-	-	-	2	-	VISll
VISli	-	-	-	-	3	-	VISli
VISlm	-	-	-	-	4	-	VISlm
VISp	1	-	-	-	9	-	VISp
VISam	-	-	-	-	4	-	VISam
VISpm	-	-	-	-	3	-	VISpm
NLOT3	2	-	-	-	7	-	NLOT3
BMAa	4	-	-	-	17	1	BMAa
BMAp	12	-	3	-	35	1	BMAp
BLAa	6	-	6	-	13	-	BLAa
BLAp	13	-	13	-	33	-	BLAp
LA	6	-	1	-	20	-	LA
PA	12	-	1	-	38	1	PA
EPv	10	-	-	-	43	-	EPv
EPd	24	5	3	-	34	-	EPd
CLA	34	2	-	-	18	1	CLA
MEPO	2	-	-	-	7	3	MEPO
AVPV	1	-	-	-	6	2	AVPV
PSCH	-	-	-	-	3	-	PSCH
PVa	10	2	1	1	40	1	PVa
PVi	-	-	1	1	-	-	PVi
I	12	2	2	1	56	3	I
AVP	1	-	-	-	12	2	AVP
ADP	1	-	-	-	10	3	ADP
MPO	9	-	-	-	28	7	MPO
PS	2	-	-	-	8	2	PS
PD	1	-	-	-	5	1	PD
VLP	-	-	-	-	5	-	VLP
SCH	4	-	-	-	11	1	SCH
SBPV	3	-	-	-	24	3	SBPV
PVHpv	9	-	-	-	-	-	PVHpv
PVHap	9	1	-	-	-	-	PVHap
PVHmpd	5	-	1	-	-	-	PVHmpd
PVHam	4	1	-	-	-	-	PVHam
PVHpm	3	-	-	-	-	-	PVHpm
PVHd	8	-	3	-	-	-	PVHd
PVHlp	-	-	3	-	-	-	PVHlp
AHA	3	-	-	-	9	2	AHA
SO	5	-	-	-	23	-	SO
ARH	3	-	-	-	15	2	ARH
DMHa	4	4	7	-	16	4	DMHa
DMHp	2	1	2	-	11	2	DMHp
DMHv	2	-	-	-	11	2	DMHv
PVp	4	-	-	-	6	1	PVp
PH	12	3	3	1	41	13	PH
MPNm	2	-	-	-	13	-	MPNm
MPNc	1	-	-	-	6	-	MPNc
MPNl	3	-	-	-	19	1	MPNl
AHNa	7	-	-	-	22	4	AHNa
AHNc	7	-	2	-	24	5	AHNc
AHNp	4	-	-	-	14	1	AHNp
AHNd	1	-	-	-	4	1	AHNd
VMHa	1	-	-	-	4	-	VMHa
VMHvl	3	-	-	-	12	3	VMHvl
VMHc	2	-	-	-	11	2	VMHc
VMHdm	2	-	-	-	10	2	VMHdm
PMv	4	-	-	-	14	3	PMv
PMd	3	-	-	-	12	2	PMd
TM	2	-	-	-	20	-	TM
MM	5	-	-	1	23	7	MM
MMpr	-	-	-	1	-	-	MMpr
LM	-	-	4	-	10	-	LM
SUMm	-	3	-	-	12	5	SUMm
SUMl	5	1	-	-	25	4	SUMl
LPO	10	-	6	-	26	6	LPO
RCH	3	-	1	-	12	4	RCH
LHAa	14	-	16	-	24	7	LHAa
LHAav	-	-	8	-	-	-	LHAav
LHAai	-	-	5	-	-	-	LHAai
LHAad	-	-	3	-	-	-	LHAad
LHAjvv	6	-	27	1	10	5	LHAjvv
LHAjvd	5	-	9	-	5	3	LHAjvd
LHAjp	10	-	2	-	23	4	LHAjp
LHAjd	6	-	12	-	19	4	LHAjd
LHAsfa	4	-	8	-	14	2	LHAsfa
LHAsfp	8	-	19	-	-	5	LHAsfp
LHAs	4	-	16	-	14	3	LHAs
TU	7	-	4	-	13	7	TU
TUi	-	-	4	-	-	-	TUi
LHAv	6	-	31	-	28	3	LHAv
LHAvm	-	-	16	-	-	-	LHAvm
LHAvl	-	-	2	-	-	-	LHAvl
LHAma	-	-	13	-	-	-	LHAma
LHAd	7	-	25	-	21	4	LHAd
LHAp	8	1	8	-	13	4	LHAp
PST	-	-	-	-	3	-	PST
PSTN	1	-	-	-	5	-	PSTN
STN	2	-	-	-	8	1	STN
ZI	18	-	3	-	43	4	ZI
FF	1	-	-	-	6	1	FF
LGv	1	-	-	-	6	-	LGv
IGL	-	-	-	-	5	-	IGL
RT	8	-	-	-	33	7	RT
REr	-	-	-	-	27	11	REr
REc	-	-	-	1	19	10	REc
REcp	-	-	-	1	-	-	REcp
PVT	26	9	11	8	48	23	PVT
PT	13	2	6	-	20	4	PT
AV	7	-	1	2	24	3	AV
AD	3	-	2	-	19	-	AD
AMv	4	2	-	-	12	3	AMv
AMd	6	4	-	-	10	4	AMd
IAM	3	3	-	-	8	2	IAM
IAD	4	-	-	-	3	-	IAD
LD	8	-	3	-	24	-	LD
PR	7	-	-	-	14	1	PR
SMT	5	2	-	-	12	2	SMT
MDm	5	2	4	-	20	5	MDm
MDc	2	-	2	-	5	1	MDc
MDl	7	-	-	-	16	1	MDl
IMD	3	-	-	-	13	5	IMD
RH	5	1	-	-	7	1	RH
CM	6	1	-	-	20	7	CM
PCN	1	-	-	-	3	1	PCN
CL	2	-	-	-	21	1	CL
PF	1	-	2	-	5	1	PF
VAL	6	-	-	-	11	3	VAL
VM	5	-	-	-	12	-	VM
VPMpr	5	-	-	-	10	1	VPMpr
VPMpc	1	-	-	-	2	-	VPMpc
VPLpr	4	-	-	-	8	3	VPLpr
VPLpc	1	-	-	-	1	-	VPLpc
SPFm	1	-	-	-	6	-	SPFm
SPFp	-	-	-	-	9	-	SPFp
LP	2	1	-	-	16	-	LP
PO	2	-	-	-	10	-	PO
SGN	-	-	-	-	2	-	SGN
POL	-	-	-	-	2	-	POL
LGd	1	1	3	-	6	-	LGd
MGm	-	-	-	-	2	-	MGm
MGv	1	-	-	-	3	-	MGv
MGd	1	-	-	-	3	-	MGd
MH	3	-	-	-	16	3	MH
LH	4	-	4	-	18	3	LH
III	-	-	-	-	7	-	III
IV	-	-	-	-	1	-	IV
EW	-	-	-	-	4	-	EW
ND	1	-	-	-	5	-	ND
INC	-	-	-	-	4	-	INC
MT	-	-	-	-	3	-	MT
RL	-	-	-	-	7	1	RL
IF	-	1	-	-	6	1	IF
IPN	1	-	-	-	7	2	IPN
CLI	1	-	-	-	4	-	CLI
CS	-	-	-	-	5	1	CS
DR	-	-	-	-	6	2	DR
SNc	1	-	-	-	6	-	SNc
SNr	-	-	1	-	6	1	SNr
VTA	5	4	18	-	22	6	VTA
RN	1	-	-	-	2	-	RN
MRNm	5	6	-	-	22	4	MRNm
MRNp	-	-	-	-	6	1	MRNp
RR	1	-	-	-	6	1	RR
PRC	1	1	-	-	7	1	PRC
COM	2	1	-	-	9	4	COM
PAGrm	2	2	-	-	19	6	PAGrm
PAGrl	-	-	-	-	3	-	PAGrl
PAGm	2	-	1	4	27	3	PAGm
PAGvm	-	-	-	-	9	3	PAGvm
PAGvl	-	-	-	-	10	3	PAGvl
PAGl	-	1	-	-	16	5	PAGl
PAGdl	-	-	-	-	5	3	PAGdl
PAGdm	-	-	-	-	12	3	PAGdm
CUN	-	-	-	-	2	-	CUN
OP	-	-	-	-	5	-	OP
NOT	-	-	-	-	4	-	NOT
PPT	-	-	-	-	2	-	PPT
NPC	-	1	-	-	9	1	NPC
APN	3	-	-	-	7	-	APN
MPT	1	-	-	-	10	1	MPT
MEV	-	-	-	-	5	-	MEV
SAG	-	-	-	-	4	-	SAG
PBG	-	-	-	-	2	-	PBG
NB	-	-	-	-	3	-	NB
SC	2	2	-	-	20	5	SC
ICe	-	-	-	-	2	-	ICe
PON	-	-	-	-	7	1	PON
TRN	-	-	-	-	3	-	TRN
PRNr	-	-	-	-	2	-	PRNr
PPN	-	-	-	-	7	-	PPN
NLL	-	-	-	-	4	-	NLL

## Sheet: Highest
Brain Region	mPFC Ipsilateral	mPFC Contralateral	ACB Ipsilateral	ACB Contralateral	LHA Ipsilateral	LHA Contralateral	Brain Region
GPm	1	-	-	-	1	-	GPm
GPl	3	-	-	-	3	-	GPl
SI	2	1	7	-	5	1	SI
MA	2	-	2	-	3	1	MA
MS	4	-	-	1	6	3	MS
NDB	3	1	-	-	6	2	NDB
TRS	2	1	2	-	6	2	TRS
BSM	-	-	2	-	6	1	BSM
BSTam	2	1	6	-	4	1	BSTam
BSTfu	2	-	4	-	3	1	BSTfu
BSTv	2	-	2	-	5	1	BSTv
BSTmg	2	-	-	-	5	1	BSTmg
BSTdm	1	-	2	-	5	1	BSTdm
BSTal	2	-	5	-	4	1	BSTal
BSTov	1	-	3	-	3	-	BSTov
BSTju	1	-	-	-	2	-	BSTju
BSTrh	1	-	-	-	3	-	BSTrh
BSTpr	3	1	2	-	6	1	BSTpr
BSTif	3	1	6	-	5	1	BSTif
BSTtr	3	-	2	-	5	-	BSTtr
BSTd	2	-	-	-	5	-	BSTd
BSTse	2	-	2	-	5	-	BSTse
BAC	1	-	-	-	5	1	BAC
OT	3	2	2	-	4	1	OT
ACB	4	2	7	-	5	1	ACB
LSr.m.v	4	1	5	-	5	1	LSr.m.v
LSr.m.v.c	-	-	5	-	-	-	LSr.m.v.c
LSr.m.d	5	-	3	-	6	1	LSr.m.d
LSr.vl	4	-	-	-	6	1	LSr.vl
LSr.dl	4	2	-	-	3	1	LSr.dl
LSc.v	4	2	4	-	6	2	LSc.v
LSc.v.m	-	-	4	-	-	-	LSc.v.m
LSc.v.m.d	-	-	4	-	-	-	LSc.v.m.d
LSc.d	3	1	-	-	5	1	LSc.d
LSv	2	-	7	2	5	1	LSv
SH	3	1	-	-	3	1	SH
SF	4	2	-	2	7	3	SF
FS	2	-	3	-	2	-	FS
CP	3	2	-	-	4	1	CP
AAA	1	-	1	-	4	1	AAA
CEAm	2	-	3	-	4	1	CEAm
CEAl	2	-	-	-	4	-	CEAl
CEAc	2	-	2	-	5	-	CEAc
IA	1	-	-	-	5	-	IA
MEAav	1	-	-	-	3	-	MEAav
MEAad	2	-	2	-	4	1	MEAad
MEApv	2	-	-	-	3	-	MEApv
MEApd	3	-	5	-	5	1	MEApd
MEApd-c	1	-	-	-	3	-	MEApd-c
BA	1	-	-	-	3	-	BA
AOA	3	1	2	-	3	-	AOA
AOApr	-	-	2	-	3	-	AOApr
TTv	2	1	1	-	2	1	TTv
TTd	5	2	1	-	3	1	TTd
TTd1	-	-	1	-	-	-	TTd1
TTd2	-	-	1	-	-	-	TTd2
TTd3	-	-	1	-	-	-	TTd3
TTd4	-	-	1	-	-	-	TTd4
PIR	3	1	-	-	3	1	PIR
COAa	1	-	-	-	3	2	COAa
COApm	2	-	-	-	5	-	COApm
COApl	2	-	-	-	4	-	COApl
NLOT	1	-	-	-	4	1	NLOT
PAA	1	-	-	-	3	-	PAA
TR	2	-	-	-	5	-	TR
IG	3	1	1	-	3	-	IG
FC	-	-	-	-	2	-	FC
DG	3	-	1	-	5	2	DG
DGmo	-	-	1	-	-	-	DGmo
CA3	4	-	2	-	6	2	CA3
CA3so	-	-	2	-	-	-	CA3so
CA2	4	-	-	-	6	1	CA2
CA1v	7	-	4	-	7	2	CA1v
CA1d	5	-	2	-	4	1	CA1d
SUBv	5	-	2	-	7	2	SUBv
SUBd	5	-	-	-	5	-	SUBd
PRE	3	-	-	-	6	-	PRE
POST	3	-	-	-	4	-	POST
PAR	3	-	-	-	5	-	PAR
ENTm	2	-	-	-	5	2	ENTm
ENTl	2	-	1	-	5	2	ENTl
ENTl5	-	-	1	-	-	-	ENTl5
ENTl6	-	-	1	-	-	-	ENTl6
ILA	5	-	2	-	3	1	ILA
PL	6	1	2	-	3	1	PL
ACAv	4	-	-	-	3	1	ACAv
ACAd	5	-	1	-	3	1	ACAd
RSPv	3	-	-	-	3	-	RSPv
RSPv.a	2	-	-	-	4	-	RSPv.a
RSPv.b/c	1	-	-	-	3	-	RSPv.b/c
RSPd	2	-	-	-	3	1	RSPd
RSPagl	1	-	-	-	2	-	RSPagl
AIv	1	-	-	-	2	1	AIv
AId	1	-	-	-	1	-	AId
AIp	2	-	-	-	1	-	AIp
GU	2	-	-	-	1	-	GU
VISC	1	-	-	-	1	-	VISC
ORBv	3	1	1	-	4	-	ORBv
ORBvl	2	-	-	-	2	-	ORBvl
ORBm	3	-	2	-	2	-	ORBm
ORBl	1	-	-	-	2	-	ORBl
MOp	2	-	-	-	2	1	MOp
MOs	3	1	-	-	2	1	MOs
SSp	2	-	-	-	2	1	SSp
SSs	2	-	-	-	1	1	SSs
PTLp	1	-	-	-	2	-	PTLp
PERI	1	-	-	-	2	-	PERI
ECT	1	-	-	-	4	1	ECT
TEa	1	-	-	-	2	-	TEa
AUDv	1	-	-	-	1	-	AUDv
AUDp	1	-	-	-	2	-	AUDp
AUDd	1	-	-	-	1	-	AUDd
AUDpo	1	-	-	-	-	-	AUDpo
VISal	1	-	-	-	2	-	VISal
VISlla	1	-	-	-	2	-	VISlla
VISll	-	-	-	-	1	-	VISll
VISli	-	-	-	-	1	-	VISli
VISlm	-	-	-	-	2	-	VISlm
VISp	1	-	-	-	2	-	VISp
VISam	-	-	-	-	2	-	VISam
VISpm	-	-	-	-	2	-	VISpm
NLOT3	1	-	-	-	4	-	NLOT3
BMAa	1	-	-	-	4	1	BMAa
BMAp	3	-	3	-	6	1	BMAp
BLAa	2	-	3	-	4	-	BLAa
BLAp	3	-	3	-	6	-	BLAp
LA	2	-	1	-	4	-	LA
PA	3	-	1	-	7	1	PA
EPv	2	-	-	-	5	-	EPv
EPd	2	1	3	-	4	-	EPd
CLA	3	1	-	-	3	1	CLA
MEPO	1	-	-	-	3	1	MEPO
AVPV	1	-	-	-	3	1	AVPV
PSCH	-	-	-	-	1	-	PSCH
PVa	2	1	1	1	6	1	PVa
PVi	-	-	1	1	-	-	PVi
I	2	1	2	1	5	1	I
AVP	1	-	-	-	5	1	AVP
ADP	1	-	-	-	4	1	ADP
MPO	3	-	-	-	6	2	MPO
PS	2	-	-	-	4	1	PS
PD	1	-	-	-	5	1	PD
VLP	-	-	-	-	5	-	VLP
SCH	2	-	-	-	4	1	SCH
SBPV	1	-	-	-	5	1	SBPV
PVHpv	3	-	-	-	-	-	PVHpv
PVHap	3	1	-	-	-	-	PVHap
PVHmpd	3	-	1	-	-	-	PVHmpd
PVHam	4	1	-	-	-	-	PVHam
PVHpm	2	-	-	-	-	-	PVHpm
PVHd	4	-	3	-	-	-	PVHd
PVHlp	-	-	3	-	-	-	PVHlp
AHA	2	-	-	-	5	1	AHA
SO	2	-	-	-	5	-	SO
ARH	1	-	-	-	4	1	ARH
DMHa	2	2	4	-	4	1	DMHa
DMHp	1	1	2	-	4	1	DMHp
DMHv	2	-	-	-	7	1	DMHv
PVp	4	-	-	-	3	1	PVp
PH	3	1	1	1	6	3	PH
MPNm	1	-	-	-	4	-	MPNm
MPNc	1	-	-	-	3	-	MPNc
MPNl	1	-	-	-	4	1	MPNl
AHNa	2	-	-	-	6	1	AHNa
AHNc	2	-	2	-	6	2	AHNc
AHNp	2	-	-	-	5	1	AHNp
AHNd	1	-	-	-	4	1	AHNd
VMHa	1	-	-	-	4	-	VMHa
VMHvl	1	-	-	-	4	1	VMHvl
VMHc	1	-	-	-	4	1	VMHc
VMHdm	1	-	-	-	4	1	VMHdm
PMv	2	-	-	-	7	2	PMv
PMd	2	-	-	-	7	2	PMd
TM	2	-	-	-	7	-	TM
MM	2	-	-	1	5	3	MM
MMpr	-	-	-	1	-	-	MMpr
LM	-	-	4	-	5	-	LM
SUMm	-	2	-	-	5	2	SUMm
SUMl	2	1	-	-	7	2	SUMl
LPO	3	-	3	-	6	1	LPO
RCH	1	-	1	-	5	2	RCH
LHAa	3	-	3	-	6	2	LHAa
LHAav	-	-	3	-	-	-	LHAav
LHAai	-	-	3	-	-	-	LHAai
LHAad	-	-	3	-	-	-	LHAad
LHAjvv	2	-	7	1	5	2	LHAjvv
LHAjvd	2	-	6	-	5	1	LHAjvd
LHAjp	4	-	1	-	7	1	LHAjp
LHAjd	2	-	7	-	5	1	LHAjd
LHAsfa	2	-	5	-	5	1	LHAsfa
LHAsfp	2	-	7	-	-	2	LHAsfp
LHAs	2	-	6	-	5	2	LHAs
TU	2	-	2	-	5	2	TU
TUi	-	-	2	-	-	-	TUi
LHAv	2	-	7	-	5	1	LHAv
LHAvm	-	-	7	-	-	-	LHAvm
LHAvl	-	-	2	-	-	-	LHAvl
LHAma	-	-	7	-	-	-	LHAma
LHAd	2	-	7	-	5	1	LHAd
LHAp	4	1	3	-	5	2	LHAp
PST	-	-	-	-	3	-	PST
PSTN	1	-	-	-	3	-	PSTN
STN	1	-	-	-	2	1	STN
ZI	5	-	2	-	6	1	ZI
FF	1	-	-	-	2	1	FF
LGv	1	-	-	-	2	-	LGv
IGL	-	-	-	-	2	-	IGL
RT	2	-	-	-	5	2	RT
REr	-	-	-	-	7	3	REr
REc	-	-	-	1	7	3	REc
REcp	-	-	-	1	-	-	REcp
PVT	4	2	4	2	6	3	PVT
PT	4	1	5	-	6	1	PT
AV	2	-	1	2	6	2	AV
AD	2	-	2	-	6	-	AD
AMv	2	1	-	-	4	2	AMv
AMd	2	2	-	-	3	2	AMd
IAM	1	2	-	-	3	1	IAM
IAD	1	-	-	-	2	-	IAD
LD	2	-	2	-	5	-	LD
PR	2	-	-	-	5	1	PR
SMT	2	1	-	-	4	1	SMT
MDm	1	1	4	-	3	1	MDm
MDc	1	-	1	-	2	1	MDc
MDl	1	-	-	-	3	1	MDl
IMD	1	-	-	-	3	2	IMD
RH	2	1	-	-	2	1	RH
CM	1	1	-	-	3	2	CM
PCN	1	-	-	-	2	1	PCN
CL	1	-	-	-	5	1	CL
PF	1	-	1	-	2	1	PF
VAL	1	-	-	-	3	2	VAL
VM	2	-	-	-	4	-	VM
VPMpr	1	-	-	-	2	1	VPMpr
VPMpc	1	-	-	-	2	-	VPMpc
VPLpr	1	-	-	-	1	1	VPLpr
VPLpc	1	-	-	-	1	-	VPLpc
SPFm	1	-	-	-	3	-	SPFm
SPFp	-	-	-	-	2	-	SPFp
LP	1	1	-	-	4	-	LP
PO	1	-	-	-	2	-	PO
SGN	-	-	-	-	1	-	SGN
POL	-	-	-	-	1	-	POL
LGd	1	1	2	-	2	-	LGd
MGm	-	-	-	-	1	-	MGm
MGv	1	-	-	-	1	-	MGv
MGd	1	-	-	-	1	-	MGd
MH	1	-	-	-	3	1	MH
LH	1	-	2	-	4	1	LH
III	-	-	-	-	4	-	III
IV	-	-	-	-	1	-	IV
EW	-	-	-	-	2	-	EW
ND	1	-	-	-	2	-	ND
INC	-	-	-	-	2	-	INC
MT	-	-	-	-	2	-	MT
RL	-	-	-	-	3	1	RL
IF	-	1	-	-	3	1	IF
IPN	1	-	-	-	4	1	IPN
CLI	1	-	-	-	2	-	CLI
CS	-	-	-	-	3	1	CS
DR	-	-	-	-	3	1	DR
SNc	1	-	-	-	3	-	SNc
SNr	-	-	1	-	2	1	SNr
VTA	1	1	4	-	5	2	VTA
RN	1	-	-	-	2	-	RN
MRNm	1	2	-	-	4	1	MRNm
MRNp	-	-	-	-	4	1	MRNp
RR	1	-	-	-	4	1	RR
PRC	1	1	-	-	4	1	PRC
COM	1	1	-	-	5	2	COM
PAGrm	1	1	-	-	5	2	PAGrm
PAGrl	-	-	-	-	2	-	PAGrl
PAGm	1	-	1	1	4	1	PAGm
PAGvm	-	-	-	-	4	1	PAGvm
PAGvl	-	-	-	-	4	1	PAGvl
PAGl	-	1	-	-	4	1	PAGl
PAGdl	-	-	-	-	2	1	PAGdl
PAGdm	-	-	-	-	4	1	PAGdm
CUN	-	-	-	-	2	-	CUN
OP	-	-	-	-	2	-	OP
NOT	-	-	-	-	2	-	NOT
PPT	-	-	-	-	2	-	PPT
NPC	-	1	-	-	4	1	NPC
APN	1	-	-	-	2	-	APN
MPT	1	-	-	-	3	1	MPT
MEV	-	-	-	-	3	-	MEV
SAG	-	-	-	-	2	-	SAG
PBG	-	-	-	-	1	-	PBG
NB	-	-	-	-	2	-	NB
SC	1	1	-	-	4	1	SC
ICe	-	-	-	-	1	-	ICe
PON	-	-	-	-	4	1	PON
TRN	-	-	-	-	3	-	TRN
PRNr	-	-	-	-	2	-	PRNr
PPN	-	-	-	-	3	-	PPN
NLL	-	-	-	-	2	-	NLL

## Sheet: Mode
Brain Region	mPFC Ipsilateral	mPFC Contralateral	ACB Ipsilateral	ACB Contralateral	LHA Ipsilateral	LHA Contralateral	Brain Region
GPm	1	-	-	-	1	-	GPm
GPl	2	-	-	-	1	-	GPl
SI	2	1	2	-	2	1	SI
MA	1	-	2	-	2	1	MA
MS	4	-	-	1	6	1	MS
NDB	2	1	-	-	2	1	NDB
TRS	2	1	-	-	3	2	TRS
BSM	-	-	2	-	6	1	BSM
BSTam	2	1	3	-	4	1	BSTam
BSTfu	2	-	4	-	3	1	BSTfu
BSTv	2	-	2	-	4	1	BSTv
BSTmg	2	-	-	-	5	1	BSTmg
BSTdm	1	-	2	-	5	1	BSTdm
BSTal	2	-	5	-	3	1	BSTal
BSTov	1	-	3	-	2	-	BSTov
BSTju	1	-	-	-	2	-	BSTju
BSTrh	1	-	-	-	3	-	BSTrh
BSTpr	3	1	2	-	5	1	BSTpr
BSTif	2	1	5	-	5	1	BSTif
BSTtr	3	-	2	-	5	-	BSTtr
BSTd	2	-	-	-	4	-	BSTd
BSTse	2	-	2	-	3	-	BSTse
BAC	1	-	-	-	5	1	BAC
OT	2	2	2	-	2	1	OT
ACB	3	1	7	-	4	1	ACB
LSr.m.v	2	1	4	-	4	1	LSr.m.v
LSr.m.v.c	-	-	4	-	-	-	LSr.m.v.c
LSr.m.d	3	-	2	-	3	1	LSr.m.d
LSr.vl	4	-	-	-	5	1	LSr.vl
LSr.dl	3	2	-	-	3	1	LSr.dl
LSc.v	2	2	3	-	2	2	LSc.v
LSc.v.m	-	-	3	-	-	-	LSc.v.m
LSc.v.m.d	-	-	3	-	-	-	LSc.v.m.d
LSc.d	1	1	-	-	1	1	LSc.d
LSv	2	-	5	2	4	1	LSv
SH	1	1	-	-	1	1	SH
SF	4	2	-	2	7	1	SF
FS	1	-	3	-	1	-	FS
CP	2	1	-	-	3	1	CP
AAA	1	-	1	-	2	1	AAA
CEAm	1	-	3	-	2	1	CEAm
CEAl	2	-	-	-	3	-	CEAl
CEAc	1	-	2	-	3	-	CEAc
IA	1	-	-	-	1	-	IA
MEAav	1	-	-	-	3	-	MEAav
MEAad	1	-	2	-	4	1	MEAad
MEApv	2	-	-	-	3	-	MEApv
MEApd	3	-	3	-	5	1	MEApd
BA	1	-	-	-	3	-	BA
AOA	2	1	1	-	1	-	AOA
AOApr	-	-	1	-	1	-	AOApr
TTv	2	1	1	-	1	1	TTv
TTd	2	2	1	-	3	1	TTd
TTd1	-	-	1	-	-	-	TTd1
TTd2	-	-	1	-	-	-	TTd2
TTd3	-	-	1	-	-	-	TTd3
TTd4	-	-	1	-	-	-	TTd4
PIR	1	1	-	-	1	1	PIR
COAa	1	-	-	-	3	2	COAa
COApm	1	-	-	-	3	-	COApm
COApl	1	-	-	-	2	-	COApl
NLOT	1	-	-	-	3	1	NLOT
PAA	1	-	-	-	1	-	PAA
TR	2	-	-	-	4	-	TR
IG	2	1	1	-	1	-	IG
FC	-	-	-	-	1	-	FC
DG	2	-	1	-	3	1	DG
DGmo	-	-	1	-	-	-	DGmo
CA3	3	-	2	-	3	1	CA3
CA3so	-	-	2	-	-	-	CA3so
CA2	1	-	-	-	3	1	CA2
CA1v	4	-	2	-	7	2	CA1v
CA1d	2	-	2	-	2	1	CA1d
SUBv	1	-	2	-	3	2	SUBv
SUBd	1	-	-	-	5	-	SUBd
PRE	3	-	-	-	4	-	PRE
POST	3	-	-	-	3	-	POST
PAR	3	-	-	-	5	-	PAR
ENTm	2	-	-	-	4	2	ENTm
ENTl	2	-	1	-	3	2	ENTl
ENTl5	-	-	1	-	-	-	ENTl5
ENTl6	-	-	1	-	-	-	ENTl6
ILA	3	-	1	-	3	1	ILA
PL	4	1	1	-	3	1	PL
ACAv	2	-	-	-	2	1	ACAv
ACAd	3	-	1	-	2	1	ACAd
RSPv	2	-	-	-	3	-	RSPv
RSPv.a	2	-	-	-	3	-	RSPv.a
RSPv.b/c	1	-	-	-	3	-	RSPv.b/c
RSPd	2	-	-	-	2	1	RSPd
RSPagl	1	-	-	-	2	-	RSPagl
AIv	1	-	-	-	1	1	AIv
AId	1	-	-	-	1	-	AId
AIp	1	-	-	-	1	-	AIp
GU	1	-	-	-	1	-	GU
VISC	1	-	-	-	1	-	VISC
ORBv	2	1	1	-	3	-	ORBv
ORBvl	1	-	-	-	2	-	ORBvl
ORBm	2	-	1	-	2	-	ORBm
ORBl	1	-	-	-	2	-	ORBl
MOp	1	-	-	-	1	1	MOp
MOs	2	1	-	-	2	1	MOs
SSp	1	-	-	-	1	1	SSp
SSs	1	-	-	-	1	1	SSs
PTLp	1	-	-	-	1	-	PTLp
PERI	1	-	-	-	1	-	PERI
ECT	1	-	-	-	1	1	ECT
TEa	1	-	-	-	2	-	TEa
AUDv	1	-	-	-	1	-	AUDv
AUDp	1	-	-	-	1	-	AUDp
AUDd	1	-	-	-	1	-	AUDd
AUDpo	1	-	-	-	-	-	AUDpo
VISal	1	-	-	-	1	-	VISal
VISlla	1	-	-	-	2	-	VISlla
VISll	-	-	-	-	1	-	VISll
VISli	-	-	-	-	1	-	VISli
VISlm	-	-	-	-	1	-	VISlm
VISp	1	-	-	-	2	-	VISp
VISam	-	-	-	-	2	-	VISam
VISpm	-	-	-	-	2	-	VISpm
NLOT3	1	-	-	-	4	-	NLOT3
BMAa	1	-	-	-	3	1	BMAa
BMAp	1	-	3	-	2	1	BMAp
BLAa	1	-	2	-	1	-	BLAa
BLAp	2	-	3	-	5	-	BLAp
LA	1	-	1	-	1	-	LA
PA	1	-	1	-	4	1	PA
EPv	1	-	-	-	2	-	EPv
EPd	1	1	3	-	1	-	EPd
CLA	2	1	-	-	1	1	CLA
MEPO	1	-	-	-	3	1	MEPO
AVPV	1	-	-	-	3	1	AVPV
PSCH	-	-	-	-	1	-	PSCH
PVa	1	1	1	1	3	1	PVa
PVi	-	-	1	1	-	-	PVi
I	1	1	2	1	4	1	I
AVP	1	-	-	-	4	1	AVP
ADP	1	-	-	-	3	1	ADP
MPO	2	-	-	-	4	1	MPO
PS	2	-	-	-	4	1	PS
PD	1	-	-	-	5	1	PD
VLP	-	-	-	-	5	-	VLP
SCH	1	-	-	-	2	1	SCH
SBPV	1	-	-	-	4	1	SBPV
PVHpv	1	-	-	-	-	-	PVHpv
PVHap	3	1	-	-	-	-	PVHap
PVHmpd	1	-	1	-	-	-	PVHmpd
PVHam	4	1	-	-	-	-	PVHam
PVHpm	2	-	-	-	-	-	PVHpm
PVHd	2	-	3	-	-	-	PVHd
PVHlp	-	-	3	-	-	-	PVHlp
AHA	2	-	-	-	5	1	AHA
SO	1	-	-	-	3	-	SO
ARH	1	-	-	-	3	1	ARH
DMHa	1	1	4	-	4	1	DMHa
DMHp	1	1	2	-	4	1	DMHp
DMHv	2	-	-	-	6	1	DMHv
PVp	4	-	-	-	2	1	PVp
PH	2	1	1	1	6	2	PH
MPNm	1	-	-	-	3	-	MPNm
MPNc	1	-	-	-	3	-	MPNc
MPNl	1	-	-	-	4	1	MPNl
AHNa	1	-	-	-	4	1	AHNa
AHNc	1	-	2	-	4	1	AHNc
AHNp	1	-	-	-	5	1	AHNp
AHNd	1	-	-	-	4	1	AHNd
VMHa	1	-	-	-	4	-	VMHa
VMHvl	1	-	-	-	4	1	VMHvl
VMHc	1	-	-	-	4	1	VMHc
VMHdm	1	-	-	-	4	1	VMHdm
PMv	2	-	-	-	7	2	PMv
PMd	2	-	-	-	6	2	PMd
TM	2	-	-	-	4	-	TM
MM	1	-	-	1	5	2	MM
MMpr	-	-	-	1	-	-	MMpr
LM	-	-	4	-	5	-	LM
SUMm	-	2	-	-	4	2	SUMm
SUMl	2	1	-	-	7	2	SUMl
LPO	3	-	2	-	4	1	LPO
RCH	1	-	1	-	4	1	RCH
LHAa	3	-	3	-	4	1	LHAa
LHAav	-	-	3	-	-	-	LHAav
LHAai	-	-	3	-	-	-	LHAai
LHAad	-	-	3	-	-	-	LHAad
LHAjvv	2	-	7	1	5	1	LHAjvv
LHAjvd	2	-	5	-	5	1	LHAjvd
LHAjp	3	-	1	-	5	1	LHAjp
LHAjd	2	-	6	-	5	1	LHAjd
LHAsfa	2	-	4	-	5	1	LHAsfa
LHAsfp	2	-	7	-	-	1	LHAsfp
LHAs	1	-	6	-	5	1	LHAs
TU	1	-	2	-	4	1	TU
TUi	-	-	2	-	-	-	TUi
LHAv	1	-	4	-	4	1	LHAv
LHAvm	-	-	4	-	-	-	LHAvm
LHAvl	-	-	2	-	-	-	LHAvl
LHAma	-	-	7	-	-	-	LHAma
LHAd	2	-	4	-	4	1	LHAd
LHAp	3	1	3	-	4	1	LHAp
PST	-	-	-	-	3	-	PST
PSTN	1	-	-	-	3	-	PSTN
STN	1	-	-	-	2	1	STN
ZI	1	-	2	-	2	1	ZI
FF	1	-	-	-	2	1	FF
LGv	1	-	-	-	2	-	LGv
IGL	-	-	-	-	2	-	IGL
RT	1	-	-	-	2	1	RT
REr	-	-	-	-	7	3	REr
REc	-	-	-	1	5	3	REc
REcp	-	-	-	1	-	-	REcp
PVT	3	2	1	1	3	2	PVT
PT	2	1	3	-	4	1	PT
AV	1	-	1	2	6	2	AV
AD	2	-	2	-	4	-	AD
AMv	1	1	-	-	3	2	AMv
AMd	2	2	-	-	3	1	AMd
IAM	1	2	-	-	3	1	IAM
IAD	1	-	-	-	2	-	IAD
LD	2	-	2	-	5	-	LD
PR	2	-	-	-	4	1	PR
SMT	2	1	-	-	2	1	SMT
MDm	1	1	4	-	2	1	MDm
MDc	1	-	1	-	2	1	MDc
MDl	1	-	-	-	3	1	MDl
IMD	1	-	-	-	2	1	IMD
RH	1	1	-	-	1	1	RH
CM	1	1	-	-	3	1	CM
PCN	1	-	-	-	2	1	PCN
CL	1	-	-	-	4	1	CL
PF	1	-	1	-	2	1	PF
VAL	1	-	-	-	1	2	VAL
VM	1	-	-	-	2	-	VM
VPMpr	1	-	-	-	1	1	VPMpr
VPMpc	1	-	-	-	2	-	VPMpc
VPLpr	1	-	-	-	1	1	VPLpr
VPLpc	1	-	-	-	1	-	VPLpc
SPFm	1	-	-	-	3	-	SPFm
SPFp	-	-	-	-	2	-	SPFp
LP	1	1	-	-	2	-	LP
PO	1	-	-	-	2	-	PO
SGN	-	-	-	-	1	-	SGN
POL	-	-	-	-	1	-	POL
LGd	1	1	2	-	1	-	LGd
MGm	-	-	-	-	1	-	MGm
MGv	1	-	-	-	1	-	MGv
MGd	1	-	-	-	1	-	MGd
MH	1	-	-	-	1	1	MH
LH	1	-	1	-	3	1	LH
III	-	-	-	-	4	-	III
IV	-	-	-	-	1	-	IV
EW	-	-	-	-	2	-	EW
ND	1	-	-	-	2	-	ND
INC	-	-	-	-	2	-	INC
MT	-	-	-	-	2	-	MT
RL	-	-	-	-	2	1	RL
IF	-	1	-	-	3	1	IF
IPN	1	-	-	-	4	1	IPN
CLI	1	-	-	-	2	-	CLI
CS	-	-	-	-	3	1	CS
DR	-	-	-	-	3	1	DR
SNc	1	-	-	-	2	-	SNc
SNr	-	-	1	-	1	1	SNr
VTA	1	1	3	-	3	2	VTA
RN	1	-	-	-	2	-	RN
MRNm	1	1	-	-	3	1	MRNm
MRNp	-	-	-	-	3	1	MRNp
RR	1	-	-	-	3	1	RR
PRC	1	1	-	-	4	1	PRC
COM	1	1	-	-	5	2	COM
PAGrm	1	1	-	-	4	2	PAGrm
PAGrl	-	-	-	-	2	-	PAGrl
PAGm	1	-	1	1	3	1	PAGm
PAGvm	-	-	-	-	3	1	PAGvm
PAGvl	-	-	-	-	3	1	PAGvl
PAGl	-	1	-	-	4	1	PAGl
PAGdl	-	-	-	-	2	1	PAGdl
PAGdm	-	-	-	-	3	1	PAGdm
CUN	-	-	-	-	2	-	CUN
OP	-	-	-	-	1	-	OP
NOT	-	-	-	-	1	-	NOT
PPT	-	-	-	-	1	-	PPT
NPC	-	1	-	-	3	1	NPC
APN	1	-	-	-	1	-	APN
MPT	1	-	-	-	2	1	MPT
MEV	-	-	-	-	3	-	MEV
SAG	-	-	-	-	1	-	SAG
PBG	-	-	-	-	1	-	PBG
NB	-	-	-	-	2	-	NB
SC	1	1	-	-	4	1	SC
ICe	-	-	-	-	1	-	ICe
PON	-	-	-	-	4	1	PON
TRN	-	-	-	-	3	-	TRN
PRNr	-	-	-	-	2	-	PRNr
PPN	-	-	-	-	2	-	PPN
NLL	-	-	-	-	2	-	NLL
